# Supplementary material for: Bat Cave Vulnerability to Anthropogenic Factors: Status and Priorities for Conservation Within the Mount Elgon Region, Uganda
Source: Life (Basel). 2025 Dec 18;15(12):1940. doi: 10.3390/life15121940 (PMC12735193; doi:10.3390/life15121940)
Supplement: Supplementary file 1 [file life-15-01940-s001.zip]

Archive with 1 entries (1 files):
- life-3965317-supplementary.pdf
